# Supplementary material for: SoyDBean: a database for SNPs reconciliation by multiple versions of soybean reference genomes
Source: Sci Rep. 2023 Sep 21;13:15712. doi: 10.1038/s41598-023-42898-1 (PMC10514325; doi:10.1038/s41598-023-42898-1)
Supplement: Supplementary file 1 — Supplementary Information 1. [file 41598_2023_42898_MOESM1_ESM.xlsx]

## Sheet: Table 1
Supplemental Table 1 Key parameters and materials of published soybean SNP data.
	Zhou et al., 2015	Lam et al., 2010	Valliyodan et al., 2016	dos Santos et al., 2016	Torkamaneh et al., 2021
Number of SNP	9790744	6318109	7869806	5835185	12197920
Organism	62 wild, 130 landraces and 110 improved cultivars	17 wild and 14 cultivated soybean	429 of G.max and 52 of G.soja	28 cultivated soybean	1007 cultivated soybean
Average coverage depth of reads	>11x	5x	15x	14.8x	14x
Reference genome	Glyma 1.01	Gmax_275_v2.0.fa	Wm82.a2	Gmax_275_Wm82.a2.v1	Gmax_275_Wm82.a2.v1
Geographical distribution	International regions	International region	International region	Brazil	International region
Cut off criteria	SNP confidence score > 30 allele frequency > 0.01	rank-sum test (p≥0.005)	quality by depth ≥ 26 fisher strand values ≤ 60 mapping quality of variants ≥ 40	-	overall quality score ≥ 32 mapping quality score ≥ 30 read depth ≥ 2 minor allele frequency ≥ 0.0009

## Sheet: Table 2
Supplemental Table 2 Result of query sequences mapping to each version
	total of reads	match (forward+reverse)	duplicated mapped	mismatch
Glyma 1.01 to Wm82.a2.v1	12432846	11,502,261 (92.52%)	445 (0.004%)	930,114 (7.48%)
Wm82.a2.v1 to Glyma 1.01	12458909	11,534,444 (92.58%)	663 (0.005%)	923,802 (7.41%)

## Sheet: Table 3
Supplemental Table 3 Metadata of dataset 167 accessions
Run	Sample name	Organism	Geographic location (country and/or sea)	Common name	Assay Type
SRR9714575	OT94-51	Glycine max	Canada	soybean	WGS
SRR9714103	Blackhawk	Glycine max	USA	soybean	WGS
SRR9714328	Fiskeby	Glycine max	Sweden	soybean	WGS
SRR9714705	Sinpaldal	Glycine max	South Korea	soybean	WGS
SRR9714374	Pungwon	Glycine max	South Korea	soybean	WGS
SRR9714063	Kwangan	Glycine max	South Korea	soybean	WGS
SRR9714447	seonam	Glycine max	South Korea	soybean	WGS
SRR9714379	Saebyeol	Glycine max	South Korea	soybean	WGS
SRR9714334	Danbaeg	Glycine max	South Korea	soybean	WGS
SRR9714760	Bukwang	Glycine max	South Korea	soybean	WGS
SRR9714169	Somyeongnamul	Glycine max	South Korea	soybean	WGS
SRR9714167	Soho	Glycine max	South Korea	soybean	WGS
SRR9714099	Anpyeong	Glycine max	South Korea	soybean	WGS
SRR9714043	Suwon116	Glycine max	South Korea	soybean	WGS
SRR9714182	Bangsa	Glycine max	South Korea	soybean	WGS
SRR9714188	Milyang12	Glycine max	South Korea	soybean	WGS
SRR9714576	Paldonamul	Glycine max	South Korea	soybean	WGS
SRR9714333	Doremi	Glycine max	South Korea	soybean	WGS
SRR9714758	Boseok	Glycine max	South Korea	soybean	WGS
SRR9714782	Daepung	Glycine max	South Korea	soybean	WGS
SRR9714761	Sinpaldal2	Glycine max	South Korea	soybean	WGS
SRR9714451	Shinhwa	Glycine max	South Korea	soybean	WGS
SRR9714039	Hoseo	Glycine max	South Korea	soybean	WGS
SRR9714075	Uram	Glycine max	South Korea	soybean	WGS
SRR9714067	X1000A	Glycine max	South Korea	soybean	WGS
SRR9714168	Sohwang	Glycine max	South Korea	soybean	WGS
SRR9714117	Youkwoo16	Glycine max	Japan	soybean	WGS
SRR9714336	Daewon	Glycine max	South Korea	soybean	WGS
SRR9714531	Geomjeongol	Glycine max	South Korea	soybean	WGS
SRR9714507	Ilpumgeomjeong	Glycine max	South Korea	soybean	WGS
SRR9714372	Saedanbaek	Glycine max	South Korea	soybean	WGS
SRR9714337	Daeyang	Glycine max	South Korea	soybean	WGS
SRR9714648	Sinrok	Glycine max	South Korea	soybean	WGS
SRR9714074	Taekwang	Glycine max	South Korea	soybean	WGS
SRR9714341	Cheongja3	Glycine max	South Korea	soybean	WGS
SRR9714573	Nokwon	Glycine max	South Korea	soybean	WGS
SRR9714340	Cheongja	Glycine max	South Korea	soybean	WGS
SRR9714783	Daeheug	Glycine max	South Korea	soybean	WGS
SRR9714335	Danmi2	Glycine max	South Korea	soybean	WGS
SRR9714037	Hojang	Glycine max	South Korea	soybean	WGS
SRR9714282	L62-667	Glycine max	USA	soybean	WGS
SRR9714035	Heugcheong	Glycine max	South Korea	soybean	WGS
SRR9714033	Hannam	Glycine max	South Korea	soybean	WGS
SRR9714536	Galchae	Glycine max	South Korea	soybean	WGS
SRR9714042	Suwon98	Glycine max	South Korea	soybean	WGS
SRR9714720	Peking	Glycine max	China	soybean	WGS
SRR9714411	Kangwon2-33	Glycine max	South Korea	soybean	WGS
SRR9714538	Geomjeong-2	Glycine max	South Korea	soybean	WGS
SRR9714163	Socheong	Glycine max	South Korea	soybean	WGS
SRR9714164	Socheong2	Glycine max	South Korea	soybean	WGS
SRR9714660	KLS117	Glycine max	South Korea	soybean	WGS
SRR9714665	KLS-116-1	Glycine max	South Korea	soybean	WGS
SRR9714801	PI84669	Glycine max	South Korea	soybean	WGS
SRR9714305	KAS625-19	Glycine max	South Korea	soybean	WGS
SRR9714080	Yonpoong	Glycine max	South Korea	soybean	WGS
SRR9714310	KAS638-10	Glycine max	South Korea	soybean	WGS
SRR9714551	YJ229-3	Glycine max	South Korea	soybean	WGS
SRR9714750	KAS531-5	Glycine max	South Korea	soybean	WGS
SRR9714509	IT112859	Glycine max	South Korea	soybean	WGS
SRR9714666	KLS105	Glycine max	South Korea	soybean	WGS
SRR9714097	Bancheongdu	Glycine max	South Korea	soybean	WGS
SRR9714404	Josaengseori	Glycine max	South Korea	soybean	WGS
SRR9714160	SLSB-B-27	Glycine max	South Korea	soybean	WGS
SRR9714642	SLSB322-3	Glycine max	South Korea	soybean	WGS
SRR9714259	KAS331-12	Glycine max	South Korea	soybean	WGS
SRR9714255	KAS210-22	Glycine max	South Korea	soybean	WGS
SRR9714539	Geomjeong-1	Glycine max	South Korea	soybean	WGS
SRR9714089	IT177388	Glycine max	South Korea	soybean	WGS
SRR9714641	SLSB397-1	Glycine max	South Korea	soybean	WGS
SRR9714514	IT121504	Glycine max	South Korea	soybean	WGS
SRR9714274	Meju	Glycine max	South Korea	soybean	WGS
SRR9714533	Geomeon	Glycine max	South Korea	soybean	WGS
SRR9714306	KAS622-8	Glycine max	South Korea	soybean	WGS
SRR9714307	KAS611-1	Glycine max	South Korea	soybean	WGS
SRR9714547	YB316-3	Glycine max	South Korea	soybean	WGS
SRR9714548	Yemsol	Glycine max	South Korea	soybean	WGS
SRR9714659	KLS123-1	Glycine max	South Korea	soybean	WGS
SRR9714835	KLS77048	Glycine max	South Korea	soybean	WGS
SRR9714708	SLSB-B-15	Glycine max	South Korea	soybean	WGS
SRR9714078	YN197-1	Glycine max	South Korea	soybean	WGS
SRR9714701	KAS660-21	Glycine max	South Korea	soybean	WGS
SRR9714622	IT104887	Glycine max	South Korea	soybean	WGS
SRR9714544	YN154	Glycine max	South Korea	soybean	WGS
SRR9714749	KAS574-11	Glycine max	South Korea	soybean	WGS
SRR9714744	KAS505-1	Glycine max	South Korea	soybean	WGS
SRR9714748	KAS571-23	Glycine max	South Korea	soybean	WGS
SRR9714837	KLS739-2	Glycine max	South Korea	soybean	WGS
SRR9714024	KLS87113	Glycine max	South Korea	soybean	WGS
SRR9714833	KLS77131-2	Glycine max	South Korea	soybean	WGS
SRR9714830	KLS77170	Glycine max	South Korea	soybean	WGS
SRR9714746	KAS380-14	Glycine max	South Korea	soybean	WGS
SRR9714664	KLS087062	Glycine max	South Korea	soybean	WGS
SRR9714161	SLSJ101-1	Glycine max	South Korea	soybean	WGS
SRR9714537	Geomjeong-3	Glycine max	South Korea	soybean	WGS
SRR9714511	IT104334	Glycine max	South Korea	soybean	WGS
SRR9714461	CHN7	Glycine soja	China	wild soybean	WGS
SRR9714388	CHN13	Glycine soja	China	wild soybean	WGS
SRR9714713	CHN35	Glycine soja	China	wild soybean	WGS
SRR9714653	CHN42	Glycine soja	China	wild soybean	WGS
SRR9714651	CHN45	Glycine soja	China	wild soybean	WGS
SRR9714649	CHN49	Glycine soja	China	wild soybean	WGS
SRR9714459	CHN60	Glycine soja	China	wild soybean	WGS
SRR9714460	CHN58	Glycine soja	China	wild soybean	WGS
SRR9714657	CHN55	Glycine soja	China	wild soybean	WGS
SRR9714650	CHN54	Glycine soja	China	wild soybean	WGS
SRR9714270	YWS1242	Glycine soja	South Korea	wild soybean	WGS
SRR9714012	YWS333	Glycine soja	South Korea	wild soybean	WGS
SRR9714617	YWS361	Glycine soja	South Korea	wild soybean	WGS
SRR9714851	YWS1263	Glycine soja	South Korea	wild soybean	WGS
SRR9714015	YWS304	Glycine soja	South Korea	wild soybean	WGS
SRR9714843	YWS1090	Glycine soja	South Korea	wild soybean	WGS
SRR9714585	YWS303	Glycine soja	South Korea	wild soybean	WGS
SRR9714017	YWS311	Glycine soja	South Korea	wild soybean	WGS
SRR9714348	YWS471	Glycine soja	South Korea	wild soybean	WGS
SRR9714363	YWS506	Glycine soja	South Korea	wild soybean	WGS
SRR9714624	YWS412	Glycine soja	South Korea	wild soybean	WGS
SRR9714102	YWS421	Glycine soja	South Korea	wild soybean	WGS
SRR9714198	YWS1621	Glycine soja	South Korea	wild soybean	WGS
SRR9714848	YWS1055	Glycine soja	South Korea	wild soybean	WGS
SRR9714707	YWS871	Glycine soja	South Korea	wild soybean	WGS
SRR9714557	YWS-17	Glycine soja	South Korea	wild soybean	WGS
SRR9714591	YWS867	Glycine soja	South Korea	wild soybean	WGS
SRR9714590	YWS856	Glycine soja	South Korea	wild soybean	WGS
SRR9714361	YWS1457	Glycine soja	South Korea	wild soybean	WGS
SRR9714583	YWS3	Glycine soja	South Korea	wild soybean	WGS
SRR9714589	YWS854	Glycine soja	South Korea	wild soybean	WGS
SRR9714771	YWS615	Glycine soja	South Korea	wild soybean	WGS
SRR9714366	YWS525	Glycine soja	South Korea	wild soybean	WGS
SRR9714092	YWS924	Glycine soja	South Korea	wild soybean	WGS
SRR9714778	YWS574	Glycine soja	South Korea	wild soybean	WGS
SRR9714856	YWS1285	Glycine soja	South Korea	wild soybean	WGS
SRR9714195	YWS583	Glycine soja	South Korea	wild soybean	WGS
SRR9714854	YWS1309	Glycine soja	South Korea	wild soybean	WGS
SRR9714128	YWS1280	Glycine soja	South Korea	wild soybean	WGS
SRR9714368	YWS538	Glycine soja	South Korea	wild soybean	WGS
SRR9714434	YWS555	Glycine soja	South Korea	wild soybean	WGS
SRR9714396	YWS139	Glycine soja	South Korea	wild soybean	WGS
SRR9714619	YWS393	Glycine soja	South Korea	wild soybean	WGS
SRR9714690	YWS932	Glycine soja	South Korea	wild soybean	WGS
SRR9714267	YWS1228	Glycine soja	South Korea	wild soybean	WGS
SRR9714413	YWS-68	Glycine soja	South Korea	wild soybean	WGS
SRR9714618	YWS-4	Glycine soja	South Korea	wild soybean	WGS
SRR9714345	YWS1328	Glycine soja	South Korea	wild soybean	WGS
SRR9714183	YWS-63	Glycine soja	South Korea	wild soybean	WGS
SRR9714738	YWS677	Glycine soja	South Korea	wild soybean	WGS
SRR9714579	YWS265	Glycine soja	South Korea	wild soybean	WGS
SRR9714683	YWS975	Glycine soja	South Korea	wild soybean	WGS
SRR9714688	YWS979	Glycine soja	South Korea	wild soybean	WGS
SRR9714354	YWS996	Glycine soja	South Korea	wild soybean	WGS
SRR9714484	YWS785	Glycine soja	South Korea	wild soybean	WGS
SRR9714486	YWS765	Glycine soja	South Korea	wild soybean	WGS
SRR9714482	YWS806	Glycine soja	South Korea	wild soybean	WGS
SRR9714483	YWS801	Glycine soja	South Korea	wild soybean	WGS
SRR9714849	YWS1031	Glycine soja	South Korea	wild soybean	WGS
SRR9714418	YWS1145	Glycine soja	South Korea	wild soybean	WGS
SRR9714680	YWS1580	Glycine soja	South Korea	wild soybean	WGS
SRR9714481	YWS818	Glycine soja	South Korea	wild soybean	WGS
SRR9714207	YWS219	Glycine soja	South Korea	wild soybean	WGS
SRR9714850	YWS1034	Glycine soja	South Korea	wild soybean	WGS
SRR9714264	YWS967	Glycine soja	South Korea	wild soybean	WGS
SRR9714327	JPN8	Glycine soja	Japan	wild soybean	WGS
SRR9714775	PI-378689	Glycine soja	Japan	wild soybean	WGS
SRR9714323	JPN70	Glycine soja	Japan	wild soybean	WGS
SRR9714599	JPN23	Glycine soja	Japan	wild soybean	WGS
SRR9714604	JPN38	Glycine soja	Japan	wild soybean	WGS
SRR9714206	YWS204	Glycine soja	South Korea	wild soybean	WGS
SRR9714394	YWS1446	Glycine soja	South Korea	wild soybean	WGS
